# Supplementary material for: Economic and epidemiological evaluation of interventions to reduce the burden of hepatitis C in Yunnan province, China
Source: PLoS One. 2021 Jan 13;16(1):e0245288. doi: 10.1371/journal.pone.0245288 (PMC7806158; doi:10.1371/journal.pone.0245288)
Supplement: S1 Data — (XLSX) [file pone.0245288.s002.xlsx]

## Sheet: Cover
	Purpose of spreadsheet
		This spreadsheet gives the data points for all graphs in the main text of PLOS One paper 'Economic and epidemiological evaluation of interventions to reduce the burden of hepatitis C in Yunnan province, China'
	Notes
		All numbers are generated by a mathematical model described in the paper
		The model is deterministic and compartmental, meaning integer quantities like number of deaths are expressed as real numbers (all given to 3 decimal places for consistency)
		Calibration data (as opposed to model-derived quantities) shown on figures in the text are given in supplement S1 Text not here.
		N/A = not applicable
	Index
		Figure	Sheet	Notes (where relevant)
		1	N/A	Model diagram - for references see text
		2	N/A	Costing inventory - described in text
		3	Fig 3 - prevalence
			Fig 3 - deaths
			Fig 3 - incidence
		4	Fig 4 - SA ICER	Nb: values are interpolated between using geom_raster(interpolate = T) in R package ggplot2; SA = sensitivity analysis; ICER = incremental cost-effectiveness ratio
		5	Fig 5 - point data
			Fig 5 - ellipse data
		6	Fig 6 - epi quantities averted
		7	Fig 7 - ROI SA	Note: ROI values shown are for optimum intervention, i.e. that up to and including intervention component H

## Sheet: Fig 3 - prevalence
year	risk_group	low (%)	med (%)	high (%)
2001	MSM	0.41643	0.605691	0.783202
2002	MSM	0.405979	0.600467	0.764246
2003	MSM	0.39598	0.59632	0.755006
2004	MSM	0.386178	0.590011	0.746105
2005	MSM	0.381236	0.584768	0.737693
2006	MSM	0.376702	0.578249	0.729081
2007	MSM	0.372422	0.573882	0.717939
2008	MSM	0.361865	0.568297	0.707372
2009	MSM	0.349521	0.562945	0.707141
2010	MSM	0.337296	0.558194	0.707327
2011	MSM	0.325077	0.552578	0.706877
2012	MSM	0.313105	0.546573	0.702338
2013	MSM	0.301324	0.538275	0.695949
2014	MSM	0.300573	0.531164	0.694605
2015	MSM	0.300141	0.523414	0.691929
2016	MSM	0.290722	0.51019	0.681308
2017	MSM	0.278918	0.496098	0.675389
2018	MSM	0.267575	0.48427	0.665293
2019	MSM	0.262379	0.473829	0.647439
2020	MSM	0.25441	0.463526	0.634352
2001	FSW	0.706555	0.964326	1.40787
2002	FSW	0.722838	0.972948	1.41126
2003	FSW	0.733437	0.97902	1.41459
2004	FSW	0.736072	0.979546	1.39417
2005	FSW	0.751146	0.985302	1.35791
2006	FSW	0.753015	0.986487	1.32211
2007	FSW	0.765419	0.989507	1.3192
2008	FSW	0.778396	0.991307	1.34127
2009	FSW	0.784363	0.997365	1.35115
2010	FSW	0.773507	1.00249	1.33985
2011	FSW	0.764626	1.00117	1.31882
2012	FSW	0.7517	0.996576	1.30379
2013	FSW	0.751871	0.993168	1.29486
2014	FSW	0.754926	0.987301	1.31393
2015	FSW	0.73993	0.984769	1.31686
2016	FSW	0.712038	0.975728	1.30603
2017	FSW	0.690817	0.960253	1.31249
2018	FSW	0.675135	0.948403	1.31172
2019	FSW	0.656321	0.934665	1.3079
2020	FSW	0.642357	0.918759	1.3081
2001	Pregnant women	0.103158	0.147486	0.219876
2002	Pregnant women	0.104658	0.145098	0.20836
2003	Pregnant women	0.106573	0.142446	0.197052
2004	Pregnant women	0.108473	0.139493	0.188463
2005	Pregnant women	0.112164	0.141288	0.184567
2006	Pregnant women	0.114386	0.139451	0.179838
2007	Pregnant women	0.114888	0.136572	0.174971
2008	Pregnant women	0.114308	0.134233	0.166364
2009	Pregnant women	0.113636	0.132019	0.160203
2010	Pregnant women	0.115101	0.131661	0.157816
2011	Pregnant women	0.113264	0.129619	0.152011
2012	Pregnant women	0.110751	0.126858	0.144821
2013	Pregnant women	0.107472	0.12376	0.141951
2014	Pregnant women	0.104789	0.120373	0.137659
2015	Pregnant women	0.104449	0.119518	0.138347
2016	Pregnant women	0.100645	0.115075	0.132393
2017	Pregnant women	0.0953921	0.110527	0.126471
2018	Pregnant women	0.0911785	0.105474	0.121031
2019	Pregnant women	0.0871865	0.100701	0.115631
2020	Pregnant women	0.0879091	0.100949	0.117107
2001	Registered PWID	11.6365	19.1549	41.9704
2002	Registered PWID	13.5978	21.937	44.2974
2003	Registered PWID	15.5814	24.8013	46.2786
2004	Registered PWID	17.5479	27.4999	47.8206
2005	Registered PWID	19.4118	30.1048	48.9485
2006	Registered PWID	21.2972	32.3853	50.1266
2007	Registered PWID	22.5191	33.7007	50.3602
2008	Registered PWID	22.9079	34.0671	49.4956
2009	Registered PWID	22.8677	33.8512	48.1169
2010	Registered PWID	22.6187	33.1725	46.6893
2011	Registered PWID	21.8088	32.3099	44.7875
2012	Registered PWID	21.1678	31.102	42.7219
2013	Registered PWID	20.4052	29.7164	40.6122
2014	Registered PWID	19.5615	28.2983	38.4915
2015	Registered PWID	18.5472	26.9401	36.4162
2016	Registered PWID	17.4756	25.4648	34.3284
2017	Registered PWID	16.4774	24.0912	32.3703
2018	Registered PWID	15.5335	22.8071	30.5187
2019	Registered PWID	14.61	21.5308	28.7326
2020	Registered PWID	13.6941	20.2131	27.0351

## Sheet: Fig 3 - deaths
year	death_type	sex	age_band	low	med	high
2001	Cirrhosis	Female	5_15	0.0126452	0.032653	0.0777274
2001	Cirrhosis	Female	15_50	20.4855	31.432	51.0035
2001	Cirrhosis	Female	50_70	59.2182	86.6051	146.626
2001	Cirrhosis	Female	70_100	32.9876	51.1895	103.274
2002	Cirrhosis	Female	5_15	0.012444	0.0316369	0.0739297
2002	Cirrhosis	Female	15_50	21.2651	32.2517	51.9378
2002	Cirrhosis	Female	50_70	62.1399	90.2353	151.918
2002	Cirrhosis	Female	70_100	35.5193	54.3339	107.848
2003	Cirrhosis	Female	5_15	0.0119631	0.0298981	0.0695655
2003	Cirrhosis	Female	15_50	21.4555	32.6708	51.5165
2003	Cirrhosis	Female	50_70	64.7525	94.5171	160.844
2003	Cirrhosis	Female	70_100	37.5527	57.3746	112.108
2004	Cirrhosis	Female	5_15	0.0113379	0.027915	0.0641142
2004	Cirrhosis	Female	15_50	21.6902	33.1009	51.6896
2004	Cirrhosis	Female	50_70	67.1401	97.5283	169.768
2004	Cirrhosis	Female	70_100	39.3764	60.2362	115.948
2005	Cirrhosis	Female	5_15	0.010679	0.0258338	0.0583433
2005	Cirrhosis	Female	15_50	22.0065	33.4958	52.0239
2005	Cirrhosis	Female	50_70	70.1579	101.124	174.844
2005	Cirrhosis	Female	70_100	41.2309	63.3943	119.577
2006	Cirrhosis	Female	5_15	0.00993896	0.0238102	0.0530048
2006	Cirrhosis	Female	15_50	22.6422	33.9189	52.3742
2006	Cirrhosis	Female	50_70	72.9229	104.532	175.908
2006	Cirrhosis	Female	70_100	43.0463	65.4999	121.48
2007	Cirrhosis	Female	5_15	0.00922869	0.0219908	0.0484242
2007	Cirrhosis	Female	15_50	23.3953	34.6261	52.8506
2007	Cirrhosis	Female	50_70	75.5615	107.557	176.686
2007	Cirrhosis	Female	70_100	45.0009	67.8577	122.773
2008	Cirrhosis	Female	5_15	0.008566	0.0202704	0.0442335
2008	Cirrhosis	Female	15_50	24.2034	35.5295	53.6599
2008	Cirrhosis	Female	50_70	78.1017	109.443	177.284
2008	Cirrhosis	Female	70_100	46.7742	69.5326	123.41
2009	Cirrhosis	Female	5_15	0.00793266	0.018643	0.0404126
2009	Cirrhosis	Female	15_50	24.4066	36.1997	54.3822
2009	Cirrhosis	Female	50_70	80.2562	112.249	179.7
2009	Cirrhosis	Female	70_100	47.3828	70.7285	123.465
2010	Cirrhosis	Female	5_15	0.00730707	0.01705	0.0366256
2010	Cirrhosis	Female	15_50	24.3902	36.5521	54.7779
2010	Cirrhosis	Female	50_70	82.0447	115.151	185.647
2010	Cirrhosis	Female	70_100	48.1815	72.1507	127.101
2011	Cirrhosis	Female	5_15	0.00675837	0.0156552	0.0333478
2011	Cirrhosis	Female	15_50	24.3828	36.8613	55.2491
2011	Cirrhosis	Female	50_70	82.7666	117.771	188.766
2011	Cirrhosis	Female	70_100	48.8778	73.4797	129.607
2012	Cirrhosis	Female	5_15	0.00626901	0.0144156	0.0305024
2012	Cirrhosis	Female	15_50	24.6698	36.8891	55.4006
2012	Cirrhosis	Female	50_70	83.9232	119.805	190.21
2012	Cirrhosis	Female	70_100	49.3098	74.3943	129.31
2013	Cirrhosis	Female	5_15	0.00586374	0.0133186	0.0280418
2013	Cirrhosis	Female	15_50	24.7165	36.7964	55.2127
2013	Cirrhosis	Female	50_70	84.5279	122.077	191.757
2013	Cirrhosis	Female	70_100	49.6075	74.9529	128.631
2014	Cirrhosis	Female	5_15	0.00550468	0.0123383	0.0258627
2014	Cirrhosis	Female	15_50	24.6197	36.5555	54.4695
2014	Cirrhosis	Female	50_70	85.1965	125.643	194.441
2014	Cirrhosis	Female	70_100	49.9383	75.6265	127.981
2015	Cirrhosis	Female	5_15	0.00515662	0.0114067	0.0238481
2015	Cirrhosis	Female	15_50	24.3735	35.8385	53.2333
2015	Cirrhosis	Female	50_70	85.7248	127.881	198.819
2015	Cirrhosis	Female	70_100	50.3711	76.0598	128.151
2016	Cirrhosis	Female	5_15	0.00482048	0.0105697	0.0219905
2016	Cirrhosis	Female	15_50	23.6598	34.5224	51.1894
2016	Cirrhosis	Female	50_70	85.4626	128.402	198.684
2016	Cirrhosis	Female	70_100	50.4566	76.2768	129.167
2017	Cirrhosis	Female	5_15	0.00450012	0.00977759	0.0203292
2017	Cirrhosis	Female	15_50	22.7377	32.9302	48.7555
2017	Cirrhosis	Female	50_70	85.3063	128.506	197.08
2017	Cirrhosis	Female	70_100	50.4417	75.7021	128.822
2018	Cirrhosis	Female	5_15	0.00419691	0.00905983	0.0188717
2018	Cirrhosis	Female	15_50	21.6927	31.3036	46.1385
2018	Cirrhosis	Female	50_70	85.1991	129.138	197.27
2018	Cirrhosis	Female	70_100	50.5399	75.8846	129.098
2019	Cirrhosis	Female	5_15	0.00391327	0.0084272	0.0175895
2019	Cirrhosis	Female	15_50	20.6393	29.6462	43.4869
2019	Cirrhosis	Female	50_70	85.0103	129.046	196.839
2019	Cirrhosis	Female	70_100	50.2955	76.3476	129.86
2020	Cirrhosis	Female	5_15	0.00365022	0.00785455	0.0164731
2020	Cirrhosis	Female	15_50	19.617	28.0715	41.1078
2020	Cirrhosis	Female	50_70	84.722	128.442	195.745
2020	Cirrhosis	Female	70_100	50.2701	77.4755	131.498
2001	Cirrhosis	Male	5_15	0.0792684	0.167613	0.312498
2001	Cirrhosis	Male	15_50	66.8254	114.834	238.916
2001	Cirrhosis	Male	50_70	125.808	208.167	392.416
2001	Cirrhosis	Male	70_100	42.1079	70.3667	137.489
2002	Cirrhosis	Male	5_15	0.0763874	0.16095	0.293202
2002	Cirrhosis	Male	15_50	67.7793	116.51	237.998
2002	Cirrhosis	Male	50_70	129.801	214.723	394.236
2002	Cirrhosis	Male	70_100	43.6199	73.3022	142.149
2003	Cirrhosis	Male	5_15	0.0721115	0.150623	0.269914
2003	Cirrhosis	Male	15_50	69.4246	117.73	236.123
2003	Cirrhosis	Male	50_70	134.01	221.208	404.438
2003	Cirrhosis	Male	70_100	44.9245	75.7109	146.422
2004	Cirrhosis	Male	5_15	0.0671118	0.139082	0.248531
2004	Cirrhosis	Male	15_50	70.9912	118.838	234.334
2004	Cirrhosis	Male	50_70	137.907	227.748	416.335
2004	Cirrhosis	Male	70_100	45.9227	77.3488	146.619
2005	Cirrhosis	Male	5_15	0.0620648	0.127522	0.228166
2005	Cirrhosis	Male	15_50	72.216	120.458	234.326
2005	Cirrhosis	Male	50_70	140.522	232.951	426.28
2005	Cirrhosis	Male	70_100	46.9315	79.1978	148.767
2006	Cirrhosis	Male	5_15	0.0570825	0.11657	0.20762
2006	Cirrhosis	Male	15_50	73.4391	122.137	238.27
2006	Cirrhosis	Male	50_70	140.489	235.717	431.461
2006	Cirrhosis	Male	70_100	47.5573	80.3614	148.687
2007	Cirrhosis	Male	5_15	0.0523766	0.10588	0.188068
2007	Cirrhosis	Male	15_50	75.376	125.94	243.67
2007	Cirrhosis	Male	50_70	141.568	237.788	435.06
2007	Cirrhosis	Male	70_100	47.9704	81.3638	148.28
2008	Cirrhosis	Male	5_15	0.0479571	0.0969792	0.170263
2008	Cirrhosis	Male	15_50	80.4231	129.921	249.958
2008	Cirrhosis	Male	50_70	143.02	240.554	437.62
2008	Cirrhosis	Male	70_100	48.4365	81.6447	149.829
2009	Cirrhosis	Male	5_15	0.0437757	0.0880807	0.153932
2009	Cirrhosis	Male	15_50	83.5951	133.941	256.362
2009	Cirrhosis	Male	50_70	145.807	244.49	440.302
2009	Cirrhosis	Male	70_100	48.5908	81.6489	151.604
2010	Cirrhosis	Male	5_15	0.0400012	0.0801735	0.139562
2010	Cirrhosis	Male	15_50	87.1758	138.759	263.366
2010	Cirrhosis	Male	50_70	150.037	249.345	451.016
2010	Cirrhosis	Male	70_100	48.4543	82.1386	153.912
2011	Cirrhosis	Male	5_15	0.0364143	0.073405	0.12651
2011	Cirrhosis	Male	15_50	90.9908	143.43	269.293
2011	Cirrhosis	Male	50_70	154.015	252.722	461.07
2011	Cirrhosis	Male	70_100	48.0951	82.3487	155.542
2012	Cirrhosis	Male	5_15	0.0331686	0.0669559	0.115346
2012	Cirrhosis	Male	15_50	96.3891	148.35	274.686
2012	Cirrhosis	Male	50_70	159.18	258.444	473.076
2012	Cirrhosis	Male	70_100	47.5388	81.7096	157.315
2013	Cirrhosis	Male	5_15	0.03045	0.0614658	0.105678
2013	Cirrhosis	Male	15_50	102.094	152.474	277.141
2013	Cirrhosis	Male	50_70	165.601	265.88	487.116
2013	Cirrhosis	Male	70_100	46.9546	81.2849	157.67
2014	Cirrhosis	Male	5_15	0.0281323	0.0565869	0.0972182
2014	Cirrhosis	Male	15_50	108.973	157.617	276.498
2014	Cirrhosis	Male	50_70	173.263	275.884	503.003
2014	Cirrhosis	Male	70_100	46.4987	80.949	159.094
2015	Cirrhosis	Male	5_15	0.0259857	0.052282	0.0897748
2015	Cirrhosis	Male	15_50	113.331	161.602	280.302
2015	Cirrhosis	Male	50_70	184.114	286.475	520.802
2015	Cirrhosis	Male	70_100	46.8523	81.1939	161.552
2016	Cirrhosis	Male	5_15	0.0239562	0.0483701	0.0831391
2016	Cirrhosis	Male	15_50	115.271	164.346	278.228
2016	Cirrhosis	Male	50_70	193.6	294.618	532.917
2016	Cirrhosis	Male	70_100	47.7128	81.4762	163.908
2017	Cirrhosis	Male	5_15	0.0221537	0.0448146	0.0770678
2017	Cirrhosis	Male	15_50	117.273	167.962	277.261
2017	Cirrhosis	Male	50_70	205.126	307.63	546.341
2017	Cirrhosis	Male	70_100	48.8874	81.5709	165.832
2018	Cirrhosis	Male	5_15	0.0206914	0.0415449	0.0712775
2018	Cirrhosis	Male	15_50	119.611	170.915	277.246
2018	Cirrhosis	Male	50_70	218.318	321.563	561.458
2018	Cirrhosis	Male	70_100	50.6803	82.2033	164.443
2019	Cirrhosis	Male	5_15	0.0194402	0.0387884	0.0661579
2019	Cirrhosis	Male	15_50	121.185	172.936	275.493
2019	Cirrhosis	Male	50_70	238.912	335.941	568.411
2019	Cirrhosis	Male	70_100	53.1755	83.9848	164.393
2020	Cirrhosis	Male	5_15	0.0183825	0.0364992	0.0626887
2020	Cirrhosis	Male	15_50	123.342	175.041	275.009
2020	Cirrhosis	Male	50_70	251.59	351.533	578.245
2020	Cirrhosis	Male	70_100	56.0283	87.5123	166.164
2001	Hepatocellular carcinoma	Female	5_15	0.0379181	0.0911278	0.206478
2001	Hepatocellular carcinoma	Female	15_50	33.5337	54.1584	98.9279
2001	Hepatocellular carcinoma	Female	50_70	78.3742	134.035	242.388
2001	Hepatocellular carcinoma	Female	70_100	45.1472	77.6298	149.578
2002	Hepatocellular carcinoma	Female	5_15	0.036812	0.0874582	0.196084
2002	Hepatocellular carcinoma	Female	15_50	34.3175	55.4349	99.2906
2002	Hepatocellular carcinoma	Female	50_70	82.2014	141.413	249
2002	Hepatocellular carcinoma	Female	70_100	47.7008	82.578	154.738
2003	Hepatocellular carcinoma	Female	5_15	0.0349371	0.082106	0.18218
2003	Hepatocellular carcinoma	Female	15_50	34.8594	55.8967	97.9253
2003	Hepatocellular carcinoma	Female	50_70	86.4673	148.298	255.684
2003	Hepatocellular carcinoma	Female	70_100	50.1674	87.5513	161.38
2004	Hepatocellular carcinoma	Female	5_15	0.0327103	0.0762469	0.167108
2004	Hepatocellular carcinoma	Female	15_50	35.3625	56.2659	98.4539
2004	Hepatocellular carcinoma	Female	50_70	90.7265	155.405	262.156
2004	Hepatocellular carcinoma	Female	70_100	52.4919	91.6151	167.447
2005	Hepatocellular carcinoma	Female	5_15	0.0304564	0.0704271	0.152558
2005	Hepatocellular carcinoma	Female	15_50	35.9332	56.6613	99.1576
2005	Hepatocellular carcinoma	Female	50_70	94.8324	161.424	266.187
2005	Hepatocellular carcinoma	Female	70_100	54.9192	95.991	173.743
2006	Hepatocellular carcinoma	Female	5_15	0.0282281	0.0646766	0.138747
2006	Hepatocellular carcinoma	Female	15_50	36.3907	57.3756	100.019
2006	Hepatocellular carcinoma	Female	50_70	98.2088	164.122	267.322
2006	Hepatocellular carcinoma	Female	70_100	56.9598	99.1844	178.106
2007	Hepatocellular carcinoma	Female	5_15	0.0260146	0.0591903	0.126209
2007	Hepatocellular carcinoma	Female	15_50	36.5044	58.1423	101.57
2007	Hepatocellular carcinoma	Female	50_70	101.371	167.599	269.725
2007	Hepatocellular carcinoma	Female	70_100	58.7748	102.298	182.291
2008	Hepatocellular carcinoma	Female	5_15	0.0239667	0.0543309	0.114839
2008	Hepatocellular carcinoma	Female	15_50	36.732	59.1717	102.382
2008	Hepatocellular carcinoma	Female	50_70	104.364	171.695	277.85
2008	Hepatocellular carcinoma	Female	70_100	60.3091	104.718	183.151
2009	Hepatocellular carcinoma	Female	5_15	0.0220417	0.0497544	0.104338
2009	Hepatocellular carcinoma	Female	15_50	36.9475	60.1128	103.753
2009	Hepatocellular carcinoma	Female	50_70	107.392	175.901	285.707
2009	Hepatocellular carcinoma	Female	70_100	62.0465	107.124	181.429
2010	Hepatocellular carcinoma	Female	5_15	0.0201755	0.0453216	0.0943773
2010	Hepatocellular carcinoma	Female	15_50	36.9627	60.6872	104.291
2010	Hepatocellular carcinoma	Female	50_70	110.319	179.639	285.123
2010	Hepatocellular carcinoma	Female	70_100	63.652	109.392	180.779
2011	Hepatocellular carcinoma	Female	5_15	0.0185448	0.0414552	0.0858014
2011	Hepatocellular carcinoma	Female	15_50	36.9843	61.0777	104.649
2011	Hepatocellular carcinoma	Female	50_70	113.27	183.951	287.029
2011	Hepatocellular carcinoma	Female	70_100	65.1703	110.517	180.734
2012	Hepatocellular carcinoma	Female	5_15	0.0171232	0.0379314	0.0783158
2012	Hepatocellular carcinoma	Female	15_50	37.0735	61.3437	104.087
2012	Hepatocellular carcinoma	Female	50_70	116.252	187.956	294.139
2012	Hepatocellular carcinoma	Female	70_100	66.3432	110.648	183.957
2013	Hepatocellular carcinoma	Female	5_15	0.0158638	0.0350129	0.0717977
2013	Hepatocellular carcinoma	Female	15_50	37.0508	61.3655	103.198
2013	Hepatocellular carcinoma	Female	50_70	117.022	192.013	301.47
2013	Hepatocellular carcinoma	Female	70_100	67.3202	110.923	186.598
2014	Hepatocellular carcinoma	Female	5_15	0.0147292	0.0323113	0.0660508
2014	Hepatocellular carcinoma	Female	15_50	37.0914	60.9868	101.682
2014	Hepatocellular carcinoma	Female	50_70	117.911	196.076	308.792
2014	Hepatocellular carcinoma	Female	70_100	68.3108	111.859	188.772
2015	Hepatocellular carcinoma	Female	5_15	0.0136758	0.029694	0.0608497
2015	Hepatocellular carcinoma	Female	15_50	36.4551	60.1127	99.4117
2015	Hepatocellular carcinoma	Female	50_70	118.901	199.954	315.735
2015	Hepatocellular carcinoma	Female	70_100	68.4667	113.204	188.763
2016	Hepatocellular carcinoma	Female	5_15	0.0127019	0.0274714	0.0561538
2016	Hepatocellular carcinoma	Female	15_50	35.4186	58.2572	95.9905
2016	Hepatocellular carcinoma	Female	50_70	119.028	202.072	319.975
2016	Hepatocellular carcinoma	Female	70_100	67.5764	114.452	188.663
2017	Hepatocellular carcinoma	Female	5_15	0.0118122	0.0254894	0.0519576
2017	Hepatocellular carcinoma	Female	15_50	34.4311	56.0988	91.5572
2017	Hepatocellular carcinoma	Female	50_70	119.015	202.898	318.519
2017	Hepatocellular carcinoma	Female	70_100	66.7249	115.266	187.535
2018	Hepatocellular carcinoma	Female	5_15	0.0110053	0.02363	0.0482316
2018	Hepatocellular carcinoma	Female	15_50	33.3617	53.4475	86.5546
2018	Hepatocellular carcinoma	Female	50_70	119.044	204.072	315.509
2018	Hepatocellular carcinoma	Female	70_100	66.206	116.134	185.11
2019	Hepatocellular carcinoma	Female	5_15	0.0103287	0.0221157	0.0448251
2019	Hepatocellular carcinoma	Female	15_50	31.9201	50.6352	81.3321
2019	Hepatocellular carcinoma	Female	50_70	118.989	203.698	311.536
2019	Hepatocellular carcinoma	Female	70_100	65.9149	116.779	183.294
2020	Hepatocellular carcinoma	Female	5_15	0.00965562	0.0207336	0.0414623
2020	Hepatocellular carcinoma	Female	15_50	30.2366	48.0745	76.4447
2020	Hepatocellular carcinoma	Female	50_70	118.813	202.534	307.278
2020	Hepatocellular carcinoma	Female	70_100	66.761	117.963	185.312
2001	Hepatocellular carcinoma	Male	5_15	0.195938	0.467294	1.00275
2001	Hepatocellular carcinoma	Male	15_50	121.214	209.613	428.673
2001	Hepatocellular carcinoma	Male	50_70	224.244	341.402	656.662
2001	Hepatocellular carcinoma	Male	70_100	71.3288	112.201	207.237
2002	Hepatocellular carcinoma	Male	5_15	0.187937	0.443149	0.94388
2002	Hepatocellular carcinoma	Male	15_50	124.506	211.24	431.501
2002	Hepatocellular carcinoma	Male	50_70	229.49	350.629	663.451
2002	Hepatocellular carcinoma	Male	70_100	73.9195	116.617	212.255
2003	Hepatocellular carcinoma	Male	5_15	0.176658	0.411973	0.871246
2003	Hepatocellular carcinoma	Male	15_50	125.476	212.762	428.856
2003	Hepatocellular carcinoma	Male	50_70	235.161	359.366	667.576
2003	Hepatocellular carcinoma	Male	70_100	76.2174	120.582	216.545
2004	Hepatocellular carcinoma	Male	5_15	0.163777	0.380258	0.793655
2004	Hepatocellular carcinoma	Male	15_50	126.999	213.849	426.826
2004	Hepatocellular carcinoma	Male	50_70	240.314	368.43	685.781
2004	Hepatocellular carcinoma	Male	70_100	78.0474	123.421	219.688
2005	Hepatocellular carcinoma	Male	5_15	0.150937	0.348126	0.719126
2005	Hepatocellular carcinoma	Male	15_50	129.621	216.283	426.754
2005	Hepatocellular carcinoma	Male	50_70	244.844	377.418	708.257
2005	Hepatocellular carcinoma	Male	70_100	79.4784	126.596	223.181
2006	Hepatocellular carcinoma	Male	5_15	0.138406	0.317115	0.64871
2006	Hepatocellular carcinoma	Male	15_50	134.924	220.314	428.369
2006	Hepatocellular carcinoma	Male	50_70	247.272	383.343	723.663
2006	Hepatocellular carcinoma	Male	70_100	80.6376	128.877	225.261
2007	Hepatocellular carcinoma	Male	5_15	0.126692	0.288619	0.584509
2007	Hepatocellular carcinoma	Male	15_50	140.487	226.103	432.453
2007	Hepatocellular carcinoma	Male	50_70	249.569	388.193	730.527
2007	Hepatocellular carcinoma	Male	70_100	81.4345	131.05	226.496
2008	Hepatocellular carcinoma	Male	5_15	0.115809	0.262542	0.52626
2008	Hepatocellular carcinoma	Male	15_50	146.436	232.816	446.371
2008	Hepatocellular carcinoma	Male	50_70	252.208	392.394	727.082
2008	Hepatocellular carcinoma	Male	70_100	81.7758	132.172	226.883
2009	Hepatocellular carcinoma	Male	5_15	0.105622	0.237764	0.473069
2009	Hepatocellular carcinoma	Male	15_50	152.31	240.644	455.88
2009	Hepatocellular carcinoma	Male	50_70	256.064	397.718	724.899
2009	Hepatocellular carcinoma	Male	70_100	81.6632	132.404	226.466
2010	Hepatocellular carcinoma	Male	5_15	0.0965191	0.215465	0.426367
2010	Hepatocellular carcinoma	Male	15_50	159.042	249.67	467.432
2010	Hepatocellular carcinoma	Male	50_70	262.874	407.782	727.97
2010	Hepatocellular carcinoma	Male	70_100	81.7291	132.998	224.754
2011	Hepatocellular carcinoma	Male	5_15	0.0881034	0.196134	0.384103
2011	Hepatocellular carcinoma	Male	15_50	165.744	258.455	482.423
2011	Hepatocellular carcinoma	Male	50_70	269.798	415.315	747.752
2011	Hepatocellular carcinoma	Male	70_100	81.4536	132.234	225.107
2012	Hepatocellular carcinoma	Male	5_15	0.0807817	0.179177	0.347796
2012	Hepatocellular carcinoma	Male	15_50	173.635	266.423	497.119
2012	Hepatocellular carcinoma	Male	50_70	279.285	425.974	771.122
2012	Hepatocellular carcinoma	Male	70_100	80.8593	132.07	226.118
2013	Hepatocellular carcinoma	Male	5_15	0.0744168	0.164433	0.316582
2013	Hepatocellular carcinoma	Male	15_50	183.087	277.376	511.228
2013	Hepatocellular carcinoma	Male	50_70	291.697	437.917	780.862
2013	Hepatocellular carcinoma	Male	70_100	80.2213	130.75	225.584
2014	Hepatocellular carcinoma	Male	5_15	0.0687609	0.151226	0.289106
2014	Hepatocellular carcinoma	Male	15_50	193.113	285.959	524.269
2014	Hepatocellular carcinoma	Male	50_70	304.122	454.771	792.981
2014	Hepatocellular carcinoma	Male	70_100	79.8025	130.843	221.641
2015	Hepatocellular carcinoma	Male	5_15	0.0641811	0.139208	0.264874
2015	Hepatocellular carcinoma	Male	15_50	201.537	296.048	536.525
2015	Hepatocellular carcinoma	Male	50_70	326.491	476.43	815.282
2015	Hepatocellular carcinoma	Male	70_100	80.0303	131.551	219.256
2016	Hepatocellular carcinoma	Male	5_15	0.06015	0.12896	0.243214
2016	Hepatocellular carcinoma	Male	15_50	202.677	304.395	544.738
2016	Hepatocellular carcinoma	Male	50_70	344.627	496.149	833.61
2016	Hepatocellular carcinoma	Male	70_100	80.5841	132.254	223.92
2017	Hepatocellular carcinoma	Male	5_15	0.0567035	0.11954	0.224078
2017	Hepatocellular carcinoma	Male	15_50	208.502	312.095	549.334
2017	Hepatocellular carcinoma	Male	50_70	369.126	518.183	863.377
2017	Hepatocellular carcinoma	Male	70_100	81.2061	133.683	231.38
2018	Hepatocellular carcinoma	Male	5_15	0.052757	0.111262	0.207245
2018	Hepatocellular carcinoma	Male	15_50	213.82	317.985	551.717
2018	Hepatocellular carcinoma	Male	50_70	389.732	543.29	874.928
2018	Hepatocellular carcinoma	Male	70_100	82.4313	135.502	233.329
2019	Hepatocellular carcinoma	Male	5_15	0.0491303	0.104061	0.192534
2019	Hepatocellular carcinoma	Male	15_50	218.805	324.735	552.836
2019	Hepatocellular carcinoma	Male	50_70	411.758	569.62	918.913
2019	Hepatocellular carcinoma	Male	70_100	86.0967	138.736	234.961
2020	Hepatocellular carcinoma	Male	5_15	0.0459775	0.0973594	0.179717
2020	Hepatocellular carcinoma	Male	15_50	223.508	330.216	553.373
2020	Hepatocellular carcinoma	Male	50_70	439.814	599.532	968.115
2020	Hepatocellular carcinoma	Male	70_100	93.8362	144.321	242.267

## Sheet: Fig 3 - incidence
year	risk_group	low (per 100 person years)	med (per 100 person years)	high (per 100 person years)
2001	MSM	0.00916014	0.01938	0.02675
2002	MSM	0.00884238	0.0193023	0.0268188
2003	MSM	0.00854828	0.0191638	0.0266011
2004	MSM	0.00825353	0.0190163	0.0264766
2005	MSM	0.00796911	0.018905	0.026408
2006	MSM	0.00767838	0.0187549	0.026313
2007	MSM	0.00754693	0.0186188	0.026363
2008	MSM	0.00741902	0.0184558	0.026405
2009	MSM	0.00728241	0.0183449	0.0264357
2010	MSM	0.00716578	0.0182513	0.0265508
2011	MSM	0.00698348	0.0179962	0.0264344
2012	MSM	0.00675632	0.0177828	0.0263841
2013	MSM	0.00649911	0.0175859	0.0263119
2014	MSM	0.00624082	0.0172984	0.0262048
2015	MSM	0.00599268	0.0170506	0.026118
2016	MSM	0.00570893	0.0166805	0.0258678
2017	MSM	0.00542259	0.0162785	0.02557
2018	MSM	0.00514499	0.0158737	0.0253609
2019	MSM	0.00488222	0.0154842	0.0252424
2020	MSM	0.00463809	0.0151221	0.0251576
2001	FSW	0.0213501	0.0355292	0.0479821
2002	FSW	0.0206082	0.0352639	0.0482127
2003	FSW	0.0198775	0.0350279	0.0483813
2004	FSW	0.0192362	0.0349449	0.0486573
2005	FSW	0.0187474	0.0345191	0.0508227
2006	FSW	0.0178367	0.0342682	0.0514792
2007	FSW	0.0170182	0.0338931	0.0528059
2008	FSW	0.0165649	0.0333732	0.0544212
2009	FSW	0.0158374	0.0332218	0.0561005
2010	FSW	0.0151893	0.032825	0.0572266
2011	FSW	0.0146954	0.0325784	0.0584741
2012	FSW	0.014177	0.0321776	0.0599426
2013	FSW	0.0136892	0.0318295	0.0614302
2014	FSW	0.0132369	0.0313837	0.0628843
2015	FSW	0.0128034	0.0309972	0.0641602
2016	FSW	0.0123489	0.0305061	0.0643023
2017	FSW	0.0119112	0.0301004	0.0647595
2018	FSW	0.0114863	0.0296293	0.0656122
2019	FSW	0.0109854	0.0291277	0.0664986
2020	FSW	0.0105207	0.0286675	0.0674799
2001	General population	0.000610214	0.000905809	0.00158144
2002	General population	0.000649954	0.00096914	0.00163999
2003	General population	0.000649317	0.00102096	0.00167117
2004	General population	0.000651621	0.00106385	0.00173773
2005	General population	0.000639743	0.00109009	0.0018022
2006	General population	0.000621655	0.00110511	0.00185624
2007	General population	0.000599556	0.00110614	0.00189972
2008	General population	0.000574752	0.001092	0.00192362
2009	General population	0.00055099	0.00106899	0.00193101
2010	General population	0.000528397	0.00104431	0.00192662
2011	General population	0.000504554	0.00101493	0.00187773
2012	General population	0.000480911	0.000981352	0.0018218
2013	General population	0.000458203	0.000944109	0.00176107
2014	General population	0.000436764	0.000907915	0.00170239
2015	General population	0.000417889	0.000875623	0.00165607
2016	General population	0.000397968	0.000842543	0.00160097
2017	General population	0.000378942	0.000807737	0.00154515
2018	General population	0.000361017	0.000778892	0.00149056
2019	General population	0.000343769	0.000749563	0.00143623
2020	General population	0.000328202	0.000720662	0.00138332
2001	Registered PWID	2.59768	4.36897	8.63864
2002	Registered PWID	2.96496	4.96182	9.13631
2003	Registered PWID	3.29785	5.4488	9.3701
2004	Registered PWID	3.49934	5.79734	9.3073
2005	Registered PWID	3.59363	5.91468	8.95747
2006	Registered PWID	3.36654	5.78448	8.4817
2007	Registered PWID	3.00048	5.04476	7.15283
2008	Registered PWID	2.08358	3.6687	5.1904
2009	Registered PWID	1.44957	2.67889	3.79691
2010	Registered PWID	1.08055	2.08138	2.98314
2011	Registered PWID	0.750062	1.47484	2.15563
2012	Registered PWID	0.503013	1.03469	1.51853
2013	Registered PWID	0.338231	0.733031	1.08054
2014	Registered PWID	0.21128	0.478541	0.732838
2015	Registered PWID	0.114843	0.292039	0.466175
2016	Registered PWID	0.0526393	0.173502	0.310104
2017	Registered PWID	0.0307554	0.129909	0.252737
2018	Registered PWID	0.0272896	0.119241	0.236266
2019	Registered PWID	0.0255528	0.11268	0.2247
2020	Registered PWID	0.0239364	0.106443	0.213343

## Sheet: Fig 4 - SA ICER
DAA cost	Care cost multiplier	mid
987.654	0.420895	-6321.64
987.654	0.466004	-6324.75
987.654	0.515946	-6380.55
987.654	0.571241	-6466.07
987.654	0.632463	-6538.04
987.654	0.700245	-6604.98
987.654	0.775292	-6743.16
987.654	0.858382	-6830.01
987.654	0.950376	-6954.33
987.654	1.05223	-7063.14
987.654	1.165	-7210.96
987.654	1.28986	-7371.72
987.654	1.42809	-7574.17
987.654	1.58114	-7787.82
987.654	1.7506	-7929.77
987.654	1.93822	-8219.33
987.654	2.14594	-8425.94
987.654	2.37592	-8635.48
1481.48	0.420895	-5733.36
1481.48	0.466004	-5769.81
1481.48	0.515946	-5813.25
1481.48	0.571241	-5958.82
1481.48	0.632463	-5985.63
1481.48	0.700245	-6047.52
1481.48	0.775292	-6156.86
1481.48	0.858382	-6259.68
1481.48	0.950376	-6364.02
1481.48	1.05223	-6492.44
1481.48	1.165	-6639.29
1481.48	1.28986	-6764.79
1481.48	1.42809	-6983.86
1481.48	1.58114	-7153.01
1481.48	1.7506	-7271.68
1481.48	1.93822	-7629.31
1481.48	2.14594	-7877.5
1481.48	2.37592	-8219.82
1975.3	0.420895	-5141.03
1975.3	0.466004	-5154.62
1975.3	0.515946	-5242.42
1975.3	0.571241	-5298.65
1975.3	0.632463	-5396.94
1975.3	0.700245	-5499.49
1975.3	0.775292	-5586.7
1975.3	0.858382	-5679.4
1975.3	0.950376	-5782.14
1975.3	1.05223	-5919.27
1975.3	1.165	-6078.11
1975.3	1.28986	-6183.4
1975.3	1.42809	-6364.22
1975.3	1.58114	-6572.78
1975.3	1.7506	-6776.7
1975.3	1.93822	-6999.35
1975.3	2.14594	-7306.73
1975.3	2.37592	-7486.19
2469.13	0.420895	-4561.07
2469.13	0.466004	-4620.89
2469.13	0.515946	-4708.38
2469.13	0.571241	-4742.78
2469.13	0.632463	-4830.33
2469.13	0.700245	-4901.32
2469.13	0.775292	-5000.43
2469.13	0.858382	-5107.59
2469.13	0.950376	-5225.7
2469.13	1.05223	-5373.85
2469.13	1.165	-5472.66
2469.13	1.28986	-5673.52
2469.13	1.42809	-5774.17
2469.13	1.58114	-5992.58
2469.13	1.7506	-6152.15
2469.13	1.93822	-6390
2469.13	2.14594	-6685.75
2469.13	2.37592	-6932.6
2962.95	0.420895	-3980.89
2962.95	0.466004	-4065.79
2962.95	0.515946	-4110.5
2962.95	0.571241	-4147.4
2962.95	0.632463	-4267.1
2962.95	0.700245	-4336.44
2962.95	0.775292	-4395.94
2962.95	0.858382	-4493.85
2962.95	0.950376	-4647.5
2962.95	1.05223	-4737.93
2962.95	1.165	-4884.86
2962.95	1.28986	-5051.23
2962.95	1.42809	-5222.52
2962.95	1.58114	-5427.16
2962.95	1.7506	-5588.58
2962.95	1.93822	-5896.95
2962.95	2.14594	-6169.14
2962.95	2.37592	-6283.85
3456.77	0.420895	-3357.17
3456.77	0.466004	-3469.32
3456.77	0.515946	-3496.12
3456.77	0.571241	-3557.04
3456.77	0.632463	-3674.52
3456.77	0.700245	-3719.45
3456.77	0.775292	-3823.51
3456.77	0.858382	-3941.46
3456.77	0.950376	-4088.98
3456.77	1.05223	-4181.97
3456.77	1.165	-4312.96
3456.77	1.28986	-4495.77
3456.77	1.42809	-4624.49
3456.77	1.58114	-4865.23
3456.77	1.7506	-5057.51
3456.77	1.93822	-5309.34
3456.77	2.14594	-5445.61
3456.77	2.37592	-5922.47
3950.6	0.420895	-2794.76
3950.6	0.466004	-2851.68
3950.6	0.515946	-2919.56
3950.6	0.571241	-3018.4
3950.6	0.632463	-3094.96
3950.6	0.700245	-3148.14
3950.6	0.775292	-3274.57
3950.6	0.858382	-3360.75
3950.6	0.950376	-3474.17
3950.6	1.05223	-3586.45
3950.6	1.165	-3744.04
3950.6	1.28986	-3873.39
3950.6	1.42809	-4037.23
3950.6	1.58114	-4268.64
3950.6	1.7506	-4445.83
3950.6	1.93822	-4662.85
3950.6	2.14594	-4916.76
3950.6	2.37592	-5242.57
4444.42	0.420895	-2218.2
4444.42	0.466004	-2334.73
4444.42	0.515946	-2397.37
4444.42	0.571241	-2476.42
4444.42	0.632463	-2501.27
4444.42	0.700245	-2593.83
4444.42	0.775292	-2655.62
4444.42	0.858382	-2806.67
4444.42	0.950376	-2902.31
4444.42	1.05223	-3014.26
4444.42	1.165	-3163
4444.42	1.28986	-3320.26
4444.42	1.42809	-3481.85
4444.42	1.58114	-3676.93
4444.42	1.7506	-3852.86
4444.42	1.93822	-4053.54
4444.42	2.14594	-4401.85
4444.42	2.37592	-4629.23
4938.24	0.420895	-1714.74
4938.24	0.466004	-1691.01
4938.24	0.515946	-1768.42
4938.24	0.571241	-1839.28
4938.24	0.632463	-1930.46
4938.24	0.700245	-1998.84
4938.24	0.775292	-2095.03
4938.24	0.858382	-2219.12
4938.24	0.950376	-2330.29
4938.24	1.05223	-2442.88
4938.24	1.165	-2588.69
4938.24	1.28986	-2717.91
4938.24	1.42809	-2886.94
4938.24	1.58114	-3060
4938.24	1.7506	-3265.93
4938.24	1.93822	-3546.35
4938.24	2.14594	-3804.36
4938.24	2.37592	-4096.52
5432.07	0.420895	-1045.93
5432.07	0.466004	-1157.77
5432.07	0.515946	-1250.1
5432.07	0.571241	-1313.67
5432.07	0.632463	-1342.82
5432.07	0.700245	-1459.76
5432.07	0.775292	-1534.06
5432.07	0.858382	-1630.05
5432.07	0.950376	-1784.51
5432.07	1.05223	-1868.69
5432.07	1.165	-1994.37
5432.07	1.28986	-2160.28
5432.07	1.42809	-2325.58
5432.07	1.58114	-2519.81
5432.07	1.7506	-2742.89
5432.07	1.93822	-3080.38
5432.07	2.14594	-3208.67
5432.07	2.37592	-3541.7
5925.89	0.420895	-526.372
5925.89	0.466004	-573.602
5925.89	0.515946	-659.487
5925.89	0.571241	-680.874
5925.89	0.632463	-779.373
5925.89	0.700245	-870.982
5925.89	0.775292	-922.687
5925.89	0.858382	-1046
5925.89	0.950376	-1139.89
5925.89	1.05223	-1286.67
5925.89	1.165	-1409.77
5925.89	1.28986	-1577.36
5925.89	1.42809	-1734.99
5925.89	1.58114	-1929.69
5925.89	1.7506	-2135.71
5925.89	1.93822	-2338.61
5925.89	2.14594	-2647.85
5925.89	2.37592	-2863.27
6419.72	0.420895	65.0093
6419.72	0.466004	23.03
6419.72	0.515946	-42.2116
6419.72	0.571241	-109.307
6419.72	0.632463	-171.243
6419.72	0.700245	-281.802
6419.72	0.775292	-386.866
6419.72	0.858382	-458.491
6419.72	0.950376	-570.806
6419.72	1.05223	-697.633
6419.72	1.165	-852.203
6419.72	1.28986	-1010.11
6419.72	1.42809	-1181.14
6419.72	1.58114	-1372.21
6419.72	1.7506	-1552.07
6419.72	1.93822	-1857.54
6419.72	2.14594	-1983.15
6419.72	2.37592	-2295.96
6913.54	0.420895	671.798
6913.54	0.466004	572.928
6913.54	0.515946	500.681
6913.54	0.571241	448.783
6913.54	0.632463	375.766
6913.54	0.700245	304.075
6913.54	0.775292	226.264
6913.54	0.858382	98.6892
6913.54	0.950376	-5.53063
6913.54	1.05223	-133.368
6913.54	1.165	-275.568
6913.54	1.28986	-427.764
6913.54	1.42809	-612.341
6913.54	1.58114	-796.945
6913.54	1.7506	-1000.22
6913.54	1.93822	-1226.26
6913.54	2.14594	-1481.4
6913.54	2.37592	-1716.23
7407.36	0.420895	1163.34
7407.36	0.466004	1149.16
7407.36	0.515946	1045.53
7407.36	0.571241	1017.25
7407.36	0.632463	961.91
7407.36	0.700245	881.687
7407.36	0.775292	792.088
7407.36	0.858382	667.637
7407.36	0.950376	544.571
7407.36	1.05223	444.693
7407.36	1.165	296.861
7407.36	1.28986	135.405
7407.36	1.42809	-31.2621
7407.36	1.58114	-221.605
7407.36	1.7506	-402.352
7407.36	1.93822	-663.194
7407.36	2.14594	-871.87
7407.36	2.37592	-1188.3
7901.19	0.420895	1853.96
7901.19	0.466004	1751.85
7901.19	0.515946	1628.06
7901.19	0.571241	1631.19
7901.19	0.632463	1535.17
7901.19	0.700245	1463.04
7901.19	0.775292	1394.29
7901.19	0.858382	1291.9
7901.19	0.950376	1164.24
7901.19	1.05223	1023.56
7901.19	1.165	925.79
7901.19	1.28986	714.652
7901.19	1.42809	560.11
7901.19	1.58114	358.771
7901.19	1.7506	199.5
7901.19	1.93822	-36.8976
7901.19	2.14594	-308.165
7901.19	2.37592	-555.38
8395.01	0.420895	2383.44
8395.01	0.466004	2306.66
8395.01	0.515946	2287.68
8395.01	0.571241	2157.18
8395.01	0.632463	2121.18
8395.01	0.700245	2037.52
8395.01	0.775292	1937.91
8395.01	0.858382	1860.81
8395.01	0.950376	1713.49
8395.01	1.05223	1585.53
8395.01	1.165	1468.31
8395.01	1.28986	1332.21
8395.01	1.42809	1159.15
8395.01	1.58114	947.255
8395.01	1.7506	751.015
8395.01	1.93822	549.183
8395.01	2.14594	267.57
8395.01	2.37592	41.401
8888.83	0.420895	2998.06
8888.83	0.466004	2952.54
8888.83	0.515946	2817.73
8888.83	0.571241	2786.33
8888.83	0.632463	2694.49
8888.83	0.700245	2620.93
8888.83	0.775292	2520.73
8888.83	0.858382	2436.93
8888.83	0.950376	2304.64
8888.83	1.05223	2151.17
8888.83	1.165	2030.38
8888.83	1.28986	1867.77
8888.83	1.42809	1717.08
8888.83	1.58114	1514.22
8888.83	1.7506	1309.44
8888.83	1.93822	1054.86
8888.83	2.14594	836.881
8888.83	2.37592	557.373
9382.66	0.420895	3550.72
9382.66	0.466004	3484.22
9382.66	0.515946	3402.52
9382.66	0.571241	3340.09
9382.66	0.632463	3229.54
9382.66	0.700245	3174.88
9382.66	0.775292	3113.58
9382.66	0.858382	2997.97
9382.66	0.950376	2877.94
9382.66	1.05223	2754.61
9382.66	1.165	2626.91
9382.66	1.28986	2452.73
9382.66	1.42809	2298.46
9382.66	1.58114	2097.12
9382.66	1.7506	1913.85
9382.66	1.93822	1669.02
9382.66	2.14594	1402.18
9382.66	2.37592	1077.12

## Sheet: Fig 5 - point data
DALY difference (thousands)	Cost difference (millions USD)	ICER ($ / DALY averted)	Intervention
14.6667	14.7137	6807.62	Int_e_PWID
50.8807	55.1364	7588.61	Int_f_HIV
51.1897	55.6749	12465.4	Int_c_MSM
139.394	225.282	13074.2	Int_b_treat_all_diagnosed
142.216	230.876	13514.3	Int_h_age_cohort
142.303	231.35	51325.3	Int_d_FSW
143.664	247.356	83069.4	Int_g_screen_pregnant_women

## Sheet: Fig 5 - ellipse data
DALY difference (thousands)	Cost difference (millions USD)	Intervention
21.1087	27.886	Int_e_PWID
20.8441	28.374	Int_e_PWID
20.5547	28.807	Int_e_PWID
20.2415	29.1832	Int_e_PWID
19.9059	29.5012	Int_e_PWID
19.5492	29.7596	Int_e_PWID
19.1728	29.9574	Int_e_PWID
18.7783	30.0939	Int_e_PWID
18.3672	30.1684	Int_e_PWID
17.9412	30.1807	Int_e_PWID
17.502	30.1307	Int_e_PWID
17.0515	30.0186	Int_e_PWID
16.5913	29.845	Int_e_PWID
16.1233	29.6103	Int_e_PWID
15.6495	29.3157	Int_e_PWID
15.1718	28.9623	Int_e_PWID
14.692	28.5515	Int_e_PWID
14.2121	28.085	Int_e_PWID
13.734	27.5647	Int_e_PWID
13.2597	26.9926	Int_e_PWID
12.7911	26.3711	Int_e_PWID
12.33	25.7026	Int_e_PWID
11.8783	24.9899	Int_e_PWID
11.4379	24.2358	Int_e_PWID
11.0104	23.4434	Int_e_PWID
10.5977	22.6158	Int_e_PWID
10.2014	21.7564	Int_e_PWID
9.823	20.8686	Int_e_PWID
9.46414	19.9561	Int_e_PWID
9.12623	19.0224	Int_e_PWID
8.81063	18.0714	Int_e_PWID
8.51861	17.1069	Int_e_PWID
8.25134	16.1327	Int_e_PWID
8.00991	15.1528	Int_e_PWID
7.79528	14.1712	Int_e_PWID
7.60832	13.1917	Int_e_PWID
7.44979	12.2184	Int_e_PWID
7.32031	11.2551	Int_e_PWID
7.22042	10.3058	Int_e_PWID
7.1505	9.37416	Int_e_PWID
7.11086	8.46406	Int_e_PWID
7.10163	7.57911	Int_e_PWID
7.12287	6.7229	Int_e_PWID
7.17449	5.89886	Int_e_PWID
7.25627	5.11032	Int_e_PWID
7.3679	4.36045	Int_e_PWID
7.50891	3.65226	Int_e_PWID
7.67874	2.98862	Int_e_PWID
7.87672	2.37219	Int_e_PWID
8.10203	1.80545	Int_e_PWID
8.35378	1.2907	Int_e_PWID
8.63094	0.829987	Int_e_PWID
8.93241	0.425183	Int_e_PWID
9.25697	0.077915	Int_e_PWID
9.60332	-0.21042	Int_e_PWID
9.97005	-0.438661	Int_e_PWID
10.3557	-0.605888	Int_e_PWID
10.7587	-0.711429	Int_e_PWID
11.1774	-0.754858	Int_e_PWID
11.6102	-0.736	Int_e_PWID
12.0553	-0.654931	Int_e_PWID
12.5109	-0.511979	Int_e_PWID
12.9752	-0.307718	Int_e_PWID
13.4463	-0.0429703	Int_e_PWID
13.9223	0.281197	Int_e_PWID
14.4014	0.663479	Int_e_PWID
14.8814	1.10234	Int_e_PWID
15.3607	1.596	Int_e_PWID
15.8371	2.14249	Int_e_PWID
16.3088	2.7396	Int_e_PWID
16.7739	3.38492	Int_e_PWID
17.2305	4.07586	Int_e_PWID
17.6768	4.80963	Int_e_PWID
18.111	5.58329	Int_e_PWID
18.5313	6.39371	Int_e_PWID
18.936	7.23763	Int_e_PWID
19.3235	8.11165	Int_e_PWID
19.6923	9.01226	Int_e_PWID
20.0409	9.93583	Int_e_PWID
20.3678	10.8786	Int_e_PWID
20.6718	11.8369	Int_e_PWID
20.9516	12.8067	Int_e_PWID
21.206	13.7842	Int_e_PWID
21.4342	14.7655	Int_e_PWID
21.6351	15.7465	Int_e_PWID
21.8079	16.7234	Int_e_PWID
21.952	17.6922	Int_e_PWID
22.0667	18.649	Int_e_PWID
22.1517	19.59	Int_e_PWID
22.2065	20.5113	Int_e_PWID
22.2309	21.4093	Int_e_PWID
22.2249	22.2803	Int_e_PWID
22.1885	23.1208	Int_e_PWID
22.1218	23.9275	Int_e_PWID
22.025	24.6971	Int_e_PWID
21.8986	25.4265	Int_e_PWID
21.7431	26.1128	Int_e_PWID
21.5591	26.7531	Int_e_PWID
21.3474	27.345	Int_e_PWID
21.1087	27.886	Int_e_PWID
73.3357	100.939	Int_f_HIV
72.4419	102.577	Int_f_HIV
71.4614	104.025	Int_f_HIV
70.398	105.275	Int_f_HIV
69.2559	106.324	Int_f_HIV
68.0399	107.167	Int_f_HIV
66.7548	107.8	Int_f_HIV
65.4058	108.221	Int_f_HIV
63.9983	108.429	Int_f_HIV
62.5379	108.421	Int_f_HIV
61.0307	108.2	Int_f_HIV
59.4825	107.764	Int_f_HIV
57.8997	107.117	Int_f_HIV
56.2887	106.26	Int_f_HIV
54.6559	105.197	Int_f_HIV
53.0079	103.933	Int_f_HIV
51.3513	102.473	Int_f_HIV
49.6928	100.822	Int_f_HIV
48.0391	98.9864	Int_f_HIV
46.3968	96.9747	Int_f_HIV
44.7726	94.7945	Int_f_HIV
43.173	92.4546	Int_f_HIV
41.6045	89.9644	Int_f_HIV
40.0732	87.334	Int_f_HIV
38.5855	84.574	Int_f_HIV
37.1474	81.6954	Int_f_HIV
35.7645	78.7099	Int_f_HIV
34.4424	75.6294	Int_f_HIV
33.1866	72.4665	Int_f_HIV
32.002	69.2337	Int_f_HIV
30.8935	65.9442	Int_f_HIV
29.8654	62.6112	Int_f_HIV
28.9219	59.248	Int_f_HIV
28.0669	55.8684	Int_f_HIV
27.3037	52.4857	Int_f_HIV
26.6354	49.1138	Int_f_HIV
26.0648	45.7661	Int_f_HIV
25.5941	42.4561	Int_f_HIV
25.2253	39.1972	Int_f_HIV
24.9597	36.0024	Int_f_HIV
24.7985	32.8847	Int_f_HIV
24.7423	29.8566	Int_f_HIV
24.7914	26.9303	Int_f_HIV
24.9456	24.1176	Int_f_HIV
25.2041	21.4298	Int_f_HIV
25.5661	18.8777	Int_f_HIV
26.03	16.4716	Int_f_HIV
26.5939	14.2212	Int_f_HIV
27.2557	12.1355	Int_f_HIV
28.0126	10.223	Int_f_HIV
28.8615	8.49134	Int_f_HIV
29.7992	6.94751	Int_f_HIV
30.8217	5.59771	Int_f_HIV
31.9249	4.44739	Int_f_HIV
33.1046	3.50118	Int_f_HIV
34.3558	2.76288	Int_f_HIV
35.6735	2.23547	Int_f_HIV
37.0524	1.92107	Int_f_HIV
38.4871	1.82096	Int_f_HIV
39.9716	1.93552	Int_f_HIV
41.5001	2.26431	Int_f_HIV
43.0664	2.806	Int_f_HIV
44.6641	3.5584	Int_f_HIV
46.2868	4.51848	Int_f_HIV
47.9281	5.68239	Int_f_HIV
49.5812	7.04543	Int_f_HIV
51.2396	8.60212	Int_f_HIV
52.8965	10.3462	Int_f_HIV
54.5453	12.2706	Int_f_HIV
56.1794	14.3676	Int_f_HIV
57.7921	16.6288	Int_f_HIV
59.377	19.045	Int_f_HIV
60.9276	21.6066	Int_f_HIV
62.4379	24.3032	Int_f_HIV
63.9015	27.1239	Int_f_HIV
65.3128	30.0574	Int_f_HIV
66.6659	33.092	Int_f_HIV
67.9555	36.2152	Int_f_HIV
69.1763	39.4147	Int_f_HIV
70.3235	42.6775	Int_f_HIV
71.3923	45.9904	Int_f_HIV
72.3786	49.3402	Int_f_HIV
73.2783	52.7133	Int_f_HIV
74.0878	56.0962	Int_f_HIV
74.8039	59.4752	Int_f_HIV
75.4236	62.8367	Int_f_HIV
75.9446	66.1672	Int_f_HIV
76.3646	69.4533	Int_f_HIV
76.6819	72.6818	Int_f_HIV
76.8954	75.8396	Int_f_HIV
77.0042	78.914	Int_f_HIV
77.0077	81.8927	Int_f_HIV
76.906	84.7637	Int_f_HIV
76.6996	87.5153	Int_f_HIV
76.3892	90.1366	Int_f_HIV
75.976	92.617	Int_f_HIV
75.4619	94.9464	Int_f_HIV
74.8487	97.1155	Int_f_HIV
74.139	99.1156	Int_f_HIV
73.3357	100.939	Int_f_HIV
73.6825	101.724	Int_c_MSM
72.7843	103.378	Int_c_MSM
71.7991	104.839	Int_c_MSM
70.731	106.103	Int_c_MSM
69.5842	107.163	Int_c_MSM
68.3633	108.016	Int_c_MSM
67.0732	108.658	Int_c_MSM
65.7192	109.087	Int_c_MSM
64.3067	109.301	Int_c_MSM
62.8414	109.299	Int_c_MSM
61.3292	109.081	Int_c_MSM
59.7761	108.648	Int_c_MSM
58.1885	108.002	Int_c_MSM
56.5727	107.145	Int_c_MSM
54.9352	106.08	Int_c_MSM
53.2826	104.813	Int_c_MSM
51.6216	103.348	Int_c_MSM
49.9589	101.691	Int_c_MSM
48.3011	99.8483	Int_c_MSM
46.6549	97.828	Int_c_MSM
45.027	95.638	Int_c_MSM
43.4239	93.2871	Int_c_MSM
41.8521	90.7848	Int_c_MSM
40.3179	88.141	Int_c_MSM
38.8275	85.3666	Int_c_MSM
37.3868	82.4725	Int_c_MSM
36.0018	79.4706	Int_c_MSM
34.6779	76.3728	Int_c_MSM
33.4204	73.1918	Int_c_MSM
32.2345	69.9401	Int_c_MSM
31.125	66.6311	Int_c_MSM
30.0962	63.2779	Int_c_MSM
29.1524	59.8941	Int_c_MSM
28.2973	56.4933	Int_c_MSM
27.5344	53.0892	Int_c_MSM
26.8668	49.6955	Int_c_MSM
26.297	46.3259	Int_c_MSM
25.8276	42.994	Int_c_MSM
25.4602	39.7131	Int_c_MSM
25.1965	36.4965	Int_c_MSM
25.0374	33.3571	Int_c_MSM
24.9836	30.3076	Int_c_MSM
25.0353	27.3602	Int_c_MSM
25.1924	24.5268	Int_c_MSM
25.4541	21.8189	Int_c_MSM
25.8195	19.2473	Int_c_MSM
26.287	16.8224	Int_c_MSM
26.8548	14.5539	Int_c_MSM
27.5206	12.451	Int_c_MSM
28.2817	10.5221	Int_c_MSM
29.135	8.77505	Int_c_MSM
30.0772	7.21686	Int_c_MSM
31.1043	5.85378	Int_c_MSM
32.2124	4.69132	Int_c_MSM
33.3968	3.73415	Int_c_MSM
34.6529	2.98613	Int_c_MSM
35.9756	2.45027	Int_c_MSM
37.3595	2.12873	Int_c_MSM
38.7992	2.02279	Int_c_MSM
40.2887	2.1329	Int_c_MSM
41.8221	2.4586	Int_c_MSM
43.3933	2.99858	Int_c_MSM
44.9958	3.75068	Int_c_MSM
46.6233	4.71185	Int_c_MSM
48.2691	5.87823	Int_c_MSM
49.9268	7.24513	Int_c_MSM
51.5895	8.80704	Int_c_MSM
53.2506	10.5577	Int_c_MSM
54.9034	12.49	Int_c_MSM
56.5412	14.5962	Int_c_MSM
58.1575	16.8678	Int_c_MSM
59.7458	19.2956	Int_c_MSM
61.2996	21.87	Int_c_MSM
62.8126	24.5804	Int_c_MSM
64.2789	27.4161	Int_c_MSM
65.6925	30.3656	Int_c_MSM
67.0477	33.417	Int_c_MSM
68.339	36.558	Int_c_MSM
69.5613	39.7759	Int_c_MSM
70.7096	43.0579	Int_c_MSM
71.7792	46.3907	Int_c_MSM
72.766	49.7609	Int_c_MSM
73.6659	53.1549	Int_c_MSM
74.4753	56.5591	Int_c_MSM
75.191	59.9597	Int_c_MSM
75.81	63.343	Int_c_MSM
76.3298	66.6955	Int_c_MSM
76.7485	70.0035	Int_c_MSM
77.0642	73.2539	Int_c_MSM
77.2757	76.4335	Int_c_MSM
77.3822	79.5295	Int_c_MSM
77.3832	82.5295	Int_c_MSM
77.2788	85.4213	Int_c_MSM
77.0693	88.1934	Int_c_MSM
76.7556	90.8345	Int_c_MSM
76.3389	93.334	Int_c_MSM
75.821	95.6819	Int_c_MSM
75.2039	97.8687	Int_c_MSM
74.4901	99.8856	Int_c_MSM
73.6825	101.724	Int_c_MSM
172.684	363.868	Int_b_treat_all_diagnosed
170.836	371.006	Int_b_treat_all_diagnosed
168.86	377.557	Int_b_treat_all_diagnosed
166.767	383.495	Int_b_treat_all_diagnosed
164.562	388.796	Int_b_treat_all_diagnosed
162.257	393.439	Int_b_treat_all_diagnosed
159.859	397.404	Int_b_treat_all_diagnosed
157.379	400.676	Int_b_treat_all_diagnosed
154.827	403.242	Int_b_treat_all_diagnosed
152.213	405.092	Int_b_treat_all_diagnosed
149.546	406.217	Int_b_treat_all_diagnosed
146.839	406.614	Int_b_treat_all_diagnosed
144.102	406.281	Int_b_treat_all_diagnosed
141.347	405.219	Int_b_treat_all_diagnosed
138.583	403.432	Int_b_treat_all_diagnosed
135.822	400.928	Int_b_treat_all_diagnosed
133.076	397.717	Int_b_treat_all_diagnosed
130.355	393.811	Int_b_treat_all_diagnosed
127.671	389.227	Int_b_treat_all_diagnosed
125.034	383.982	Int_b_treat_all_diagnosed
122.455	378.099	Int_b_treat_all_diagnosed
119.944	371.6	Int_b_treat_all_diagnosed
117.511	364.512	Int_b_treat_all_diagnosed
115.166	356.864	Int_b_treat_all_diagnosed
112.919	348.685	Int_b_treat_all_diagnosed
110.779	340.01	Int_b_treat_all_diagnosed
108.753	330.873	Int_b_treat_all_diagnosed
106.852	321.31	Int_b_treat_all_diagnosed
105.081	311.361	Int_b_treat_all_diagnosed
103.448	301.066	Int_b_treat_all_diagnosed
101.96	290.465	Int_b_treat_all_diagnosed
100.623	279.601	Int_b_treat_all_diagnosed
99.4418	268.519	Int_b_treat_all_diagnosed
98.4216	257.263	Int_b_treat_all_diagnosed
97.5664	245.878	Int_b_treat_all_diagnosed
96.8796	234.41	Int_b_treat_all_diagnosed
96.364	222.906	Int_b_treat_all_diagnosed
96.0217	211.411	Int_b_treat_all_diagnosed
95.854	199.971	Int_b_treat_all_diagnosed
95.8617	188.634	Int_b_treat_all_diagnosed
96.0446	177.444	Int_b_treat_all_diagnosed
96.4021	166.447	Int_b_treat_all_diagnosed
96.9327	155.687	Int_b_treat_all_diagnosed
97.6342	145.207	Int_b_treat_all_diagnosed
98.5039	135.05	Int_b_treat_all_diagnosed
99.5383	125.255	Int_b_treat_all_diagnosed
100.733	115.864	Int_b_treat_all_diagnosed
102.084	106.913	Int_b_treat_all_diagnosed
103.584	98.4389	Int_b_treat_all_diagnosed
105.229	90.4754	Int_b_treat_all_diagnosed
107.012	83.0548	Int_b_treat_all_diagnosed
108.925	76.2068	Int_b_treat_all_diagnosed
110.961	69.9592	Int_b_treat_all_diagnosed
113.111	64.3369	Int_b_treat_all_diagnosed
115.367	59.3627	Int_b_treat_all_diagnosed
117.719	55.0567	Int_b_treat_all_diagnosed
120.159	51.436	Int_b_treat_all_diagnosed
122.677	48.5154	Int_b_treat_all_diagnosed
125.261	46.3065	Int_b_treat_all_diagnosed
127.903	44.8184	Int_b_treat_all_diagnosed
130.591	44.0569	Int_b_treat_all_diagnosed
133.314	44.0251	Int_b_treat_all_diagnosed
136.062	44.7231	Int_b_treat_all_diagnosed
138.823	46.1483	Int_b_treat_all_diagnosed
141.587	48.2947	Int_b_treat_all_diagnosed
144.342	51.1538	Int_b_treat_all_diagnosed
147.076	54.714	Int_b_treat_all_diagnosed
149.78	58.9611	Int_b_treat_all_diagnosed
152.442	63.8779	Int_b_treat_all_diagnosed
155.052	69.4445	Int_b_treat_all_diagnosed
157.598	75.6387	Int_b_treat_all_diagnosed
160.072	82.4355	Int_b_treat_all_diagnosed
162.461	89.8074	Int_b_treat_all_diagnosed
164.758	97.7249	Int_b_treat_all_diagnosed
166.953	106.156	Int_b_treat_all_diagnosed
169.037	115.067	Int_b_treat_all_diagnosed
171.002	124.421	Int_b_treat_all_diagnosed
172.839	134.182	Int_b_treat_all_diagnosed
174.542	144.309	Int_b_treat_all_diagnosed
176.103	154.763	Int_b_treat_all_diagnosed
177.516	165.501	Int_b_treat_all_diagnosed
178.776	176.479	Int_b_treat_all_diagnosed
179.877	187.654	Int_b_treat_all_diagnosed
180.815	198.98	Int_b_treat_all_diagnosed
181.587	210.412	Int_b_treat_all_diagnosed
182.188	221.904	Int_b_treat_all_diagnosed
182.617	233.41	Int_b_treat_all_diagnosed
182.872	244.883	Int_b_treat_all_diagnosed
182.952	256.277	Int_b_treat_all_diagnosed
182.857	267.546	Int_b_treat_all_diagnosed
182.587	278.645	Int_b_treat_all_diagnosed
182.142	289.529	Int_b_treat_all_diagnosed
181.526	300.154	Int_b_treat_all_diagnosed
180.74	310.478	Int_b_treat_all_diagnosed
179.788	320.459	Int_b_treat_all_diagnosed
178.672	330.057	Int_b_treat_all_diagnosed
177.399	339.233	Int_b_treat_all_diagnosed
175.973	347.95	Int_b_treat_all_diagnosed
174.399	356.172	Int_b_treat_all_diagnosed
172.684	363.868	Int_b_treat_all_diagnosed
176.418	372.085	Int_h_age_cohort
174.538	379.282	Int_h_age_cohort
172.527	385.881	Int_h_age_cohort
170.394	391.856	Int_h_age_cohort
168.147	397.183	Int_h_age_cohort
165.796	401.84	Int_h_age_cohort
163.35	405.809	Int_h_age_cohort
160.819	409.074	Int_h_age_cohort
158.213	411.621	Int_h_age_cohort
155.543	413.44	Int_h_age_cohort
152.819	414.524	Int_h_age_cohort
150.052	414.868	Int_h_age_cohort
147.254	414.472	Int_h_age_cohort
144.436	413.336	Int_h_age_cohort
141.608	411.466	Int_h_age_cohort
138.783	408.868	Int_h_age_cohort
135.972	405.554	Int_h_age_cohort
133.186	401.537	Int_h_age_cohort
130.436	396.832	Int_h_age_cohort
127.734	391.459	Int_h_age_cohort
125.09	385.439	Int_h_age_cohort
122.515	378.797	Int_h_age_cohort
120.02	371.56	Int_h_age_cohort
117.613	363.755	Int_h_age_cohort
115.306	355.416	Int_h_age_cohort
113.107	346.576	Int_h_age_cohort
111.026	337.269	Int_h_age_cohort
109.07	327.534	Int_h_age_cohort
107.247	317.41	Int_h_age_cohort
105.565	306.937	Int_h_age_cohort
104.031	296.159	Int_h_age_cohort
102.651	285.117	Int_h_age_cohort
101.43	273.857	Int_h_age_cohort
100.373	262.424	Int_h_age_cohort
99.4846	250.863	Int_h_age_cohort
98.7683	239.223	Int_h_age_cohort
98.2269	227.548	Int_h_age_cohort
97.8627	215.887	Int_h_age_cohort
97.6771	204.287	Int_h_age_cohort
97.6708	192.793	Int_h_age_cohort
97.8439	181.453	Int_h_age_cohort
98.1956	170.312	Int_h_age_cohort
98.7246	159.415	Int_h_age_cohort
99.4288	148.805	Int_h_age_cohort
100.305	138.526	Int_h_age_cohort
101.35	128.619	Int_h_age_cohort
102.56	119.124	Int_h_age_cohort
103.93	110.078	Int_h_age_cohort
105.453	101.519	Int_h_age_cohort
107.125	93.4809	Int_h_age_cohort
108.938	85.996	Int_h_age_cohort
110.885	79.0945	Int_h_age_cohort
112.958	72.8041	Int_h_age_cohort
115.149	67.1502	Int_h_age_cohort
117.448	62.1556	Int_h_age_cohort
119.848	57.8404	Int_h_age_cohort
122.338	54.222	Int_h_age_cohort
124.908	51.3148	Int_h_age_cohort
127.547	49.1307	Int_h_age_cohort
130.245	47.6784	Int_h_age_cohort
132.992	46.9638	Int_h_age_cohort
135.776	46.9898	Int_h_age_cohort
138.586	47.7561	Int_h_age_cohort
141.41	49.2599	Int_h_age_cohort
144.238	51.4949	Int_h_age_cohort
147.057	54.4523	Int_h_age_cohort
149.857	58.1201	Int_h_age_cohort
152.627	62.4834	Int_h_age_cohort
155.354	67.5249	Int_h_age_cohort
158.028	73.2241	Int_h_age_cohort
160.639	79.5581	Int_h_age_cohort
163.176	86.5014	Int_h_age_cohort
165.628	94.026	Int_h_age_cohort
167.986	102.102	Int_h_age_cohort
170.24	110.696	Int_h_age_cohort
172.381	119.774	Int_h_age_cohort
174.401	129.3	Int_h_age_cohort
176.291	139.234	Int_h_age_cohort
178.044	149.538	Int_h_age_cohort
179.653	160.169	Int_h_age_cohort
181.111	171.085	Int_h_age_cohort
182.412	182.241	Int_h_age_cohort
183.552	193.594	Int_h_age_cohort
184.525	205.096	Int_h_age_cohort
185.328	216.702	Int_h_age_cohort
185.957	228.366	Int_h_age_cohort
186.41	240.039	Int_h_age_cohort
186.685	251.676	Int_h_age_cohort
186.781	263.229	Int_h_age_cohort
186.698	274.651	Int_h_age_cohort
186.435	285.898	Int_h_age_cohort
185.994	296.922	Int_h_age_cohort
185.377	307.681	Int_h_age_cohort
184.587	318.131	Int_h_age_cohort
183.626	328.229	Int_h_age_cohort
182.497	337.935	Int_h_age_cohort
181.207	347.21	Int_h_age_cohort
179.76	356.017	Int_h_age_cohort
178.162	364.32	Int_h_age_cohort
176.418	372.085	Int_h_age_cohort
176.527	373.097	Int_d_FSW
174.646	380.316	Int_d_FSW
172.635	386.934	Int_d_FSW
170.502	392.927	Int_d_FSW
168.256	398.268	Int_d_FSW
165.904	402.938	Int_d_FSW
163.458	406.916	Int_d_FSW
160.927	410.188	Int_d_FSW
158.321	412.739	Int_d_FSW
155.65	414.56	Int_d_FSW
152.925	415.644	Int_d_FSW
150.158	415.985	Int_d_FSW
147.359	415.583	Int_d_FSW
144.54	414.439	Int_d_FSW
141.712	412.557	Int_d_FSW
138.886	409.947	Int_d_FSW
136.073	406.616	Int_d_FSW
133.286	402.581	Int_d_FSW
130.536	397.855	Int_d_FSW
127.832	392.46	Int_d_FSW
125.187	386.415	Int_d_FSW
122.611	379.746	Int_d_FSW
120.114	372.48	Int_d_FSW
117.706	364.645	Int_d_FSW
115.398	356.274	Int_d_FSW
113.198	347.399	Int_d_FSW
111.115	338.058	Int_d_FSW
109.157	328.286	Int_d_FSW
107.333	318.124	Int_d_FSW
105.65	307.613	Int_d_FSW
104.115	296.795	Int_d_FSW
102.733	285.713	Int_d_FSW
101.51	274.413	Int_d_FSW
100.452	262.938	Int_d_FSW
99.5625	251.337	Int_d_FSW
98.8449	239.655	Int_d_FSW
98.3023	227.94	Int_d_FSW
97.9369	216.239	Int_d_FSW
97.7502	204.598	Int_d_FSW
97.7428	193.065	Int_d_FSW
97.9149	181.687	Int_d_FSW
98.2657	170.508	Int_d_FSW
98.7938	159.574	Int_d_FSW
99.4971	148.929	Int_d_FSW
100.373	138.616	Int_d_FSW
101.417	128.677	Int_d_FSW
102.627	119.151	Int_d_FSW
103.995	110.077	Int_d_FSW
105.519	101.491	Int_d_FSW
107.19	93.4276	Int_d_FSW
109.003	85.9199	Int_d_FSW
110.949	78.9978	Int_d_FSW
113.022	72.6892	Int_d_FSW
115.213	67.0195	Int_d_FSW
117.513	62.0114	Int_d_FSW
119.913	57.6853	Int_d_FSW
122.403	54.0584	Int_d_FSW
124.973	51.1454	Int_d_FSW
127.613	48.958	Int_d_FSW
130.312	47.505	Int_d_FSW
133.059	46.7924	Int_d_FSW
135.844	46.8228	Int_d_FSW
138.654	47.5963	Int_d_FSW
141.48	49.1097	Int_d_FSW
144.308	51.3569	Int_d_FSW
147.129	54.3289	Int_d_FSW
149.93	58.0137	Int_d_FSW
152.7	62.3965	Int_d_FSW
155.429	67.4595	Int_d_FSW
158.104	73.1825	Int_d_FSW
160.716	79.5424	Int_d_FSW
163.254	86.5136	Int_d_FSW
165.707	94.0679	Int_d_FSW
168.067	102.175	Int_d_FSW
170.322	110.802	Int_d_FSW
172.465	119.915	Int_d_FSW
174.486	129.476	Int_d_FSW
176.378	139.448	Int_d_FSW
178.132	149.79	Int_d_FSW
179.742	160.46	Int_d_FSW
181.202	171.415	Int_d_FSW
182.504	182.612	Int_d_FSW
183.645	194.005	Int_d_FSW
184.62	205.549	Int_d_FSW
185.424	217.196	Int_d_FSW
186.054	228.9	Int_d_FSW
186.508	240.615	Int_d_FSW
186.785	252.292	Int_d_FSW
186.882	263.884	Int_d_FSW
186.799	275.346	Int_d_FSW
186.538	286.63	Int_d_FSW
186.098	297.692	Int_d_FSW
185.482	308.487	Int_d_FSW
184.692	318.971	Int_d_FSW
183.732	329.102	Int_d_FSW
182.604	338.84	Int_d_FSW
181.314	348.145	Int_d_FSW
179.868	356.979	Int_d_FSW
178.27	365.308	Int_d_FSW
176.527	373.097	Int_d_FSW
178.147	391.639	Int_g_screen_pregnant_women
176.253	398.985	Int_g_screen_pregnant_women
174.227	405.72	Int_g_screen_pregnant_women
172.078	411.818	Int_g_screen_pregnant_women
169.815	417.253	Int_g_screen_pregnant_women
167.446	422.004	Int_g_screen_pregnant_women
164.982	426.053	Int_g_screen_pregnant_women
162.432	429.381	Int_g_screen_pregnant_women
159.807	431.977	Int_g_screen_pregnant_women
157.116	433.829	Int_g_screen_pregnant_women
154.371	434.93	Int_g_screen_pregnant_women
151.583	435.276	Int_g_screen_pregnant_women
148.763	434.866	Int_g_screen_pregnant_women
145.923	433.7	Int_g_screen_pregnant_women
143.074	431.784	Int_g_screen_pregnant_women
140.227	429.125	Int_g_screen_pregnant_women
137.393	425.735	Int_g_screen_pregnant_women
134.585	421.626	Int_g_screen_pregnant_women
131.814	416.815	Int_g_screen_pregnant_women
129.09	411.322	Int_g_screen_pregnant_women
126.425	405.169	Int_g_screen_pregnant_women
123.83	398.38	Int_g_screen_pregnant_women
121.314	390.984	Int_g_screen_pregnant_women
118.888	383.009	Int_g_screen_pregnant_women
116.562	374.487	Int_g_screen_pregnant_women
114.346	365.454	Int_g_screen_pregnant_women
112.247	355.945	Int_g_screen_pregnant_women
110.274	345.999	Int_g_screen_pregnant_women
108.437	335.656	Int_g_screen_pregnant_women
106.741	324.957	Int_g_screen_pregnant_women
105.193	313.946	Int_g_screen_pregnant_women
103.801	302.667	Int_g_screen_pregnant_women
102.569	291.165	Int_g_screen_pregnant_women
101.503	279.486	Int_g_screen_pregnant_women
100.606	267.678	Int_g_screen_pregnant_women
99.883	255.789	Int_g_screen_pregnant_women
99.3361	243.865	Int_g_screen_pregnant_women
98.9676	231.955	Int_g_screen_pregnant_women
98.7792	220.108	Int_g_screen_pregnant_women
98.7714	208.37	Int_g_screen_pregnant_women
98.9445	196.789	Int_g_screen_pregnant_women
99.2976	185.412	Int_g_screen_pregnant_women
99.8294	174.284	Int_g_screen_pregnant_women
100.538	163.45	Int_g_screen_pregnant_women
101.42	152.954	Int_g_screen_pregnant_women
102.472	142.839	Int_g_screen_pregnant_women
103.689	133.144	Int_g_screen_pregnant_women
105.068	123.909	Int_g_screen_pregnant_women
106.603	115.171	Int_g_screen_pregnant_women
108.286	106.966	Int_g_screen_pregnant_women
110.112	99.3255	Int_g_screen_pregnant_women
112.073	92.2814	Int_g_screen_pregnant_women
114.161	85.8616	Int_g_screen_pregnant_women
116.369	80.0921	Int_g_screen_pregnant_women
118.686	74.9962	Int_g_screen_pregnant_women
121.103	70.5942	Int_g_screen_pregnant_women
123.612	66.904	Int_g_screen_pregnant_women
126.201	63.9405	Int_g_screen_pregnant_women
128.86	61.7155	Int_g_screen_pregnant_women
131.579	60.238	Int_g_screen_pregnant_women
134.347	59.5139	Int_g_screen_pregnant_women
137.152	59.5462	Int_g_screen_pregnant_women
139.984	60.3348	Int_g_screen_pregnant_women
142.83	61.8764	Int_g_screen_pregnant_women
145.68	64.1649	Int_g_screen_pregnant_women
148.521	67.1911	Int_g_screen_pregnant_women
151.343	70.9427	Int_g_screen_pregnant_women
154.134	75.4046	Int_g_screen_pregnant_women
156.883	80.559	Int_g_screen_pregnant_women
159.579	86.385	Int_g_screen_pregnant_women
162.211	92.8591	Int_g_screen_pregnant_women
164.768	99.9554	Int_g_screen_pregnant_women
167.24	107.645	Int_g_screen_pregnant_women
169.617	115.897	Int_g_screen_pregnant_women
171.889	124.679	Int_g_screen_pregnant_women
174.048	133.955	Int_g_screen_pregnant_women
176.085	143.687	Int_g_screen_pregnant_women
177.991	153.837	Int_g_screen_pregnant_women
179.758	164.363	Int_g_screen_pregnant_women
181.381	175.224	Int_g_screen_pregnant_women
182.851	186.375	Int_g_screen_pregnant_women
184.164	197.771	Int_g_screen_pregnant_women
185.314	209.367	Int_g_screen_pregnant_women
186.296	221.116	Int_g_screen_pregnant_women
187.106	232.971	Int_g_screen_pregnant_women
187.742	244.884	Int_g_screen_pregnant_women
188.199	256.806	Int_g_screen_pregnant_women
188.478	268.691	Int_g_screen_pregnant_women
188.576	280.49	Int_g_screen_pregnant_women
188.493	292.155	Int_g_screen_pregnant_women
188.23	303.64	Int_g_screen_pregnant_women
187.788	314.898	Int_g_screen_pregnant_women
187.167	325.884	Int_g_screen_pregnant_women
186.372	336.554	Int_g_screen_pregnant_women
185.404	346.865	Int_g_screen_pregnant_women
184.269	356.775	Int_g_screen_pregnant_women
182.97	366.245	Int_g_screen_pregnant_women
181.512	375.236	Int_g_screen_pregnant_women
179.903	383.712	Int_g_screen_pregnant_women
178.147	391.639	Int_g_screen_pregnant_women

## Sheet: Fig 6 - epi quantities averted
Intervention	Quantity	lower	median	upper
Int_a_implement_DAAs	Deaths averted to 2030	389.217	459.478	559.981
Int_e_PWID	Deaths averted to 2030	521.141	668.693	926.433
Int_f_HIV	Deaths averted to 2030	812.32	1138.74	1751.45
Int_c_MSM	Deaths averted to 2030	825.308	1151.15	1766.98
Int_b_treat_all_diagnosed	Deaths averted to 2030	4769.84	5790.2	7374.28
Int_h_age_cohort	Deaths averted to 2030	4806.12	5848.88	7474.77
Int_d_FSW	Deaths averted to 2030	4809.67	5849.73	7479.86
Int_g_screen_pregnant_women	Deaths averted to 2030	4797.32	5834.54	7477.15
Int_a_implement_DAAs	Infections averted to 2030	24.957	73.0786	140.919
Int_e_PWID	Infections averted to 2030	129.067	327.925	585.084
Int_f_HIV	Infections averted to 2030	323.104	817.394	1470.64
Int_c_MSM	Infections averted to 2030	333.933	841.263	1487.27
Int_b_treat_all_diagnosed	Infections averted to 2030	612.891	1610.18	2854.88
Int_h_age_cohort	Infections averted to 2030	619.041	1620.25	2870.92
Int_d_FSW	Infections averted to 2030	631.29	1671.17	2953.92
Int_g_screen_pregnant_women	Infections averted to 2030	653.126	1718.59	3033.01
Int_a_implement_DAAs	Cases of cirrhosis averted to 2030	476.699	542.703	597.537
Int_e_PWID	Cases of cirrhosis averted to 2030	796.921	1026.66	1387.96
Int_f_HIV	Cases of cirrhosis averted to 2030	1391.19	2005.84	3001.1
Int_c_MSM	Cases of cirrhosis averted to 2030	1411.01	2022.05	3018.97
Int_b_treat_all_diagnosed	Cases of cirrhosis averted to 2030	6445.39	7700.43	9216.3
Int_h_age_cohort	Cases of cirrhosis averted to 2030	6521.31	7819.86	9375.91
Int_d_FSW	Cases of cirrhosis averted to 2030	6527.16	7835.07	9395.63
Int_g_screen_pregnant_women	Cases of cirrhosis averted to 2030	6521.03	7866.9	9466.09
Int_a_implement_DAAs	Cases of HCC averted to 2030	251.911	316.993	395.665
Int_e_PWID	Cases of HCC averted to 2030	367.563	490.811	712.037
Int_f_HIV	Cases of HCC averted to 2030	593.426	866.881	1373.52
Int_c_MSM	Cases of HCC averted to 2030	602.005	873.061	1382.13
Int_b_treat_all_diagnosed	Cases of HCC averted to 2030	3167.81	3959.49	5229.96
Int_h_age_cohort	Cases of HCC averted to 2030	3201.16	4008.05	5311.85
Int_d_FSW	Cases of HCC averted to 2030	3201.49	4011.68	5316.32
Int_g_screen_pregnant_women	Cases of HCC averted to 2030	3189.29	4012.88	5321.47

## Sheet: Fig 7 - ROI SA
Sensitivity analysis variable	Value of variable	median
discount_rate (%)	0	2.51737
discount_rate (%)	1.2	1.62518
discount_rate (%)	2.4	1.02481
discount_rate (%)	3.6	0.606128
discount_rate (%)	4.8	0.305172
discount_rate (%)	6	0.0825635
discount_rate (%)	7.2	-0.0863479
discount_rate (%)	8.4	-0.217181
discount_rate (%)	9.6	-0.320443
discount_rate (%)	10.8	-0.403321
discount_rate (%)	12	-0.470931
Horizon_length (end year)	2030	-0.684803
Horizon_length (end year)	2037	-0.300686
Horizon_length (end year)	2044	0.0737879
Horizon_length (end year)	2051	0.371704
Horizon_length (end year)	2058	0.568759
Horizon_length (end year)	2065	0.681745
Horizon_length (end year)	2072	0.741677
Horizon_length (end year)	2079	0.772153
Horizon_length (end year)	2086	0.787185
Horizon_length (end year)	2093	0.794417
Horizon_length (end year)	2100	0.797592
